# Supplementary material for: Chilling-Dependent Release of Seed and Bud Dormancy in Peach Associates to Common Changes in Gene Expression
Source: PLoS One. 2012 May 10;7(5):e35777. doi: 10.1371/journal.pone.0035777 (PMC3349671; doi:10.1371/journal.pone.0035777)
Supplement: Table S1 — Primers employed in the quantitative real-time RT-PCR. (XLS) [file pone.0035777.s001.xls]

## Sheet: Hoja1
Transcript (protein)	Forward primer	Reverse primer
DAM1	GGGGACGATGAAAATGACGAGGGAG	CAATCACCCGGCCAAGGCTTGCATC
DAM4	GAAGAGCTGGATCTGGATGAGTTGC	TCTGATTGTTGGCTTCTACCAGCTCAGT
DAM5	CCACATCAAACTGAGTAAGGAACTC	CTGCCTTAGCTGGTTGTTAGCTTCAACT
DAM6	TACTGGACCTGCGTTTGTGGAGCC	TGTTGCAGCTGGTGGAGGTGGCAATT
ppa012373m (SAP-like)	ACACAGGCTTCCTCTACTCCATCTTT	GAACCCTCATTCCGAGACATTTATCAG
ppa012188m (AWPM19-like)	CCCAGCCAATATGGCGAATATCAGAA	CATAGTGAGCAGCAGTAAGTTTGTGCT
ppa007606m (DREB2-like)	TGAAGAGGGATGATGTTACTGGCGA	CACAAAATGACCAGACATGACAAGG
ppa008651m (LEA protein)	TCATCTTCCGCTGCCTTTGTAGCCT	GACACTGCCAAGAACACCAAGGACA
ppa006974m (AFP-like)	TTCCGTTGGTGGTGGAGTGGATGCA	TTACTAGCAGGGCTTCTTGCTTCAC
ppa008548m	GAGCATGAAAGTGCTCATGGTCGATA	GCGTAACTAGAGAGTAAGATGACCTTG
ppa001608m (ABI3-like)	ATGAGGTTAGGGTCTTCAGCTACGA	TAGTGCAATTCAGATCGGCTGCGTT
ppa012320m (FT-like)	TCGGCAATTGGGTAGGCAAACA	TTATCTTCTCCTCCCTCCAGAG
ppa005020m	AGGGGATTGATAGCGAAGAGAAGGA	CATGAGCAGCAAAGATAACCCCAATG
ppa005059m	TCAATGAAAGCCAGGAAGGAGCTTG	GTTGTCAGCAATCTGTTGGTCTGTG
ppa004957m	TTCGTATCTCACTGCGGGTGGAATT	ACAACCTTCGGACTCTCCCCATAAA
ppa025943m	CATTGAGCTAGAATCGCATGCCCTT	CAAGCCACTTTAAGATCTCCGAACCT
Actin	CAGATCATGTTTGAGACCTTCAATGT	CATCACCAGAGTCCAGCACAAT
